# Supplementary material for: Modern alongside traditional taxonomy—Integrative systematics of the genera Gymnangium Hincks, 1874 and Taxella Allman, 1874 (Hydrozoa, Aglaopheniidae)
Source: PLoS One. 2017 Apr 19;12(4):e0174244. doi: 10.1371/journal.pone.0174244 (PMC5396908; doi:10.1371/journal.pone.0174244)
Supplement: S3 Appendix — (XLS) [file pone.0174244.s003.xls]

## Sheet: Sheet
			Colony	Colony	Colony	Stem	Stem	Branching	Branching	Hydrocladia_Hdia	Hdia	Hdia	Hdia	Hydrotheca_Hth	Hth	Hth	Hth	Hth	Hth	Hth	Lateral nematotheca_LN	LN	Median nematotheca_MIN	MIN	MIN	MIN	MIN
			ramified	flexuous	2D	polysiphonic	axial tube	position	hinge-joint	max number of articles	max length [mm]	internode [μm]	pseudophylactocarp	shape	depth [μm]	opening [μm]	abcauline intrathecal septum	abcauling thickening below aperture	number of lateral teeth	distance TIP_MIN [μm]	length [μm]	position	length [μm]	free part [μm]	number of apertures	end	shape
1	T. hornelli	Mal09_423	1	1	0	1	1	2	1	7	2.4	392	1	1	313	122	0	1	0	102	111	1	249	55	2	1	1
2	T. hornelli	Mal09_130	1	1	0	1	1	2	1	7	2.7	366	1	1	289	128	0	1	0	96	110	1	231	49	2	1	1
3	T. eximia	May06_149	1	0	1	1	1	2	0	6	1.6	241	0	1	192	131	0	1	0	60	117	1	194	54	2	1	1
4	T. eximia	May07_018	1	1	1	1	1	2	0	4	1.1	345	0	1	233	135	0	1	0	93	101	1	200	50	2	1	1
5	T. eximia	May07_089	1	0	1	1	1	2	0	6	1.6	284	0	1	215	133	0	1	0	72	110	1	194	50	2	1	1
6	T. eximia	May07_102	1	0	1	1	1	2	0	5	1.5	336	0	1	238	130	0	1	0	91	115	1	200	50	2	1	1
7	T. eximia	May07_110	1	0	1	1	1	2	0	4	1.3	236	0	1	217	125	0	1	0	67	113	1	195	54	2	1	1
8	T. eximia	May07_175	1	0	1	1	1	2	0	4	1	246	0	1	209	130	0	1	0	66	109	1	197	51	2	1	1
9	T. eximia	May07_127	1	1	1	1	1	2	0	5	1.3	251	0	1	213	125	0	1	0	69	121	1	188	48	2	1	1
10	T. eximia	May07_193	1	0	1	1	1	2	0	7	0.9	232	0	1	207	114	0	1	0	54	111	1	191	49	2	1	1
11	T. eximia	May07_204	1	1	1	1	1	2	0	4	1.1	276	0	1	276	123	0	1	0	66	113	1	198	49	2	1	1
12	T. eximia	May07_234	1	0	1	1	1	2	0	5	1.5	301	0	1	232	140	0	1	0	90	115	1	184	49	2	1	1
13	T. eximia	May09_133/134/135	1	0	1	1	1	2	0	6	1.3	301	0	1	201	101	0	1	0	67	100	1	179	46	2	1	1
14	T. eximia	Eur11_84	1	1	1	1	1	2	0	8	1.7	307	0	1	248	135	0	1	0	74	100	1	202	59	2	1	1
15	T. eximia	JDN09_62	1	1	1	1	1	2	0	8	2	297	0	1	219	120	0	1	0	56	95	1	194	52	2	1	1
16	T. eximia	Mal09_179	1	0	1	1	1	2	0	9	1.9	262	0	1	198	127	0	1	0	75	99	1	176	63	2	1	1
17	T. eximia	Mal09_310	1	0	1	1	1	2	0	6	1.5	254	0	1	211	128	0	1	0	64	101	1	183	52	2	1	1
18	T. eximia	May09_148	1	0	1	1	1	2	0	6	1.8	262	0	1	210	133	0	1	0	60	101	1	196	44	2	1	1
19	T. eximia	May09_090	1	1	1	1	1	2	0	4	1.2	281	0	1	216	129	0	1	0	77	104	1	195	50	2	1	1
20	T. eximia	May09_038	1	0	1	1	1	2	0	8	1.8	268	0	1	217	132	0	1	0	66	104	1	198	57	2	1	1
21	T. eximia	May09_160	1	0	1	1	1	2	0	5	1	235	0	1	214	136	0	1	0	60	109	1	191	51	2	1	1
22	T. elfica	Mad65_60	1	1	0	1	1	3	0	8	3	382	0	1	331	159	0	1	0	143	95	2	357	59	2	1	1
23	T. elfica	Mad58_64	1	1	0	1	1	3	0	11	1.8	364	0	1	338	161	0	1	0	160	100	2	353	58	2	1	1
24	T.longicornis	Reu94_30	1	1	0	1	1	2	1	7	1.7	223	1	1	257	110	0	1	0	77	158	1	281	75	2	1	1
25	T. gracilicaulis	May06_066	1	1	1	1	1	2	1	5	1.7	458	0	1	312	138	0	1	0	140	114	1	213	47	2	1	1
26	T. gracilicaulis	May06_072	1	1	1	1	1	2	1	5	1.8	347	0	1	308	125	0	1	0	145	106	1	200	57	2	1	1
27	T. gracilicaulis	May06_094	1	1	1	1	1	2	1	6	1.8	291	0	1	279	129	0	1	0	98	113	1	198	45	2	1	1
28	T. gracilicaulis	May07_017	1	1	1	1	1	2	1	6	2	338	0	1	287	118	0	1	0	111	124	1	220	55	2	1	1
29	T. gracilicaulis	May07_184	1	1	1	1	1	2	1	5	2	343	0	1	296	132	0	1	0	129	119	1	212	52	2	1	1
30	T. gracilicaulis	May09_100/101=099	1	1	1	1	1	2	1	5	1.4	296	0	1	282	135	0	1	0	118	114	1	207	44	2	1	1
31	T. gracilicaulis	May09_122	1	1	1	1	1	2	1	4	1.5	315	0	1	278	130	0	1	0	120	117	1	215	43	2	1	1
32	T. gracilicaulis	May09_203	1	1	1	1	1	2	1	7	2	302	0	1	294	124	0	1	0	145	118	1	204	45	2	1	1
33	T. gracilicaulis	May06_067	1	1	1	1	1	2	1	4	1.3	370	0	1	287	121	0	1	0	156	111	1	243	60	2	1	1
34	T. gracilicaulis	May06_138	1	1	1	1	1	2	1	5	1.7	321	0	1	258	134	0	1	0	114	120	1	220	55	2	1	1
35	T. gracilicaulis	May07_157	1	1	1	1	1	2	1	5	1.6	345	0	1	256	123	0	0	0	119	126	1	212	54	2	1	1
36	T. gracilicaulis	May07_168	1	1	1	1	1	2	1	5	1.7	310	0	1	252	121	0	0	0	118	103	1	209	49	2	1	1
37	T. gracilicaulis	May07_301	1	1	1	1	1	2	1	4	1.4	306	0	1	264	109	0	0	0	137	112	1	226	52	2	1	1
38	T. gracilicaulis	May09_518	1	1	1	1	1	2	1	6	2.1	401	0	1	273	124	0	1	0	132	112	1	226	64	2	1	1
39	T. gracilicaulis	May09_523	1	1	1	1	1	2	1	6	2.5	349	0	1	257	126	0	1	0	123	107	1	232	60	2	1	1
40	T. gracilicaulis	Eur09_052	1	1	1	1	1	2	1	4	1	231	0	1	224	124	0	1	0	81	115	1	207	55	2	1	1
41	T. gracilicaulis	Eur09_106	1	1	1	1	1	2	1	4	1.1	203	0	1	235	117	0	1	0	91	118	1	203	53	2	1	1
42	T. gracilicaulis	JDN09_11-17	1	1	1	1	1	2	1	4	1	186	0	1	230	126	0	1	0	91	115	1	209	55	2	1	1
43	T. gracilicaulis	Eur11_089	1	1	1	1	1	2	1	5	1.3	251	0	1	251	132	0	1	0	94	124	1	205	56	2	1	1
44	T. gracilicaulis	Mal09_401	1	1	1	1	1	2	1	7	1.9	316	0	1	245	129	0	1	0	74	111	1	229	50	2	1	1
45	G. hians	May06_011	0	0	1	2	2	0	0	45	16	338	0	2	285	165	1	0	3	62	109	2	267	62	1	2	2
46	G. hians	May06_033	0	0	1	2	2	0	0	30	11	358	0	2	296	286	1	0	3	60	118	2	234	60	1	2	2
47	G. hians	May06_064	0	0	1	2	2	0	0	43	14	354	0	2	322	296	1	0	3	59	128	2	256	59	1	2	2
48	G. hians	May06_152	0	0	1	2	2	0	0	28	9	349	0	2	291	272	1	0	3	51	96	2	241	51	1	2	2
49	G. hians	May06_199	0	0	1	2	2	0	0	43	13	353	0	2	298	295	1	0	3	59	122	2	225	59	1	2	2
50	G. hians	May06_200	0	0	1	2	2	0	0	27	9	351	0	2	285	287	1	0	3	66	120	2	247	66	1	2	2
51	G. hians	May07_020	0	0	1	2	2	0	0	30	8	308	0	2	293	292	1	0	3	64	114	2	275	64	1	2	2
52	G. hians	May07_032	0	0	1	2	2	0	0	28	10	358	0	2	272	282	1	0	3	61	121	2	271	61	1	2	2
53	G. hians	May07_054b	0	0	1	2	2	0	0	29	11	381	0	2	302	289	1	0	3	59	115	2	262	59	1	2	2
54	G. hians	May07_054c	0	0	1	2	2	0	0	30	11	378	0	2	273	276	1	0	3	84	111	2	276	84	1	2	2
55	G. hians	May07_055	0	0	1	2	2	0	0	18	5.6	314	0	2	271	284	1	0	3	57	127	2	238	57	1	2	2
56	G. hians	May07_106	0	0	1	2	2	0	0	19	7.5	355	0	2	286	299	1	0	3	56	120	2	264	56	1	2	2
57	G. hians	May07_207	0	0	1	2	2	0	0	31	12	381	0	2	279	269	1	0	3	54	104	2	282	54	1	2	2
58	G. hians	May07_221	0	0	1	2	2	0	0	40	16	403	0	2	323	284	1	0	3	62	119	2	286	62	1	2	2
59	G. hians	May07_225	0	0	1	2	2	0	0	31	11	358	0	2	278	287	1	0	3	66	128	2	249	66	1	2	2
60	G. hians	May07_236	0	0	1	2	2	0	0	27	8	331	0	2	281	276	1	0	3	47	127	2	234	47	1	2	2
61	G. hians	May07_351	0	0	1	2	2	0	0	40	13	372	0	2	292	264	1	0	3	62	116	2	255	62	1	2	2
62	G. hians	May07_405	0	0	1	2	2	0	0	25	10	340	0	2	285	284	1	0	3	67	114	2	265	67	1	2	2
63	G. hians	May06_096a	0	0	1	2	2	0	0	33	10	373	0	2	282	278	1	0	3	74	118	2	265	74	1	2	2
64	G. hians	May06_100	0	0	1	2	2	0	0	24	10	346	0	2	276	278	1	0	3	73	125	2	261	73	1	2	2
65	G. hians	May09_426	0	0	1	2	2	0	0	38	14	370	0	2	309	279	1	0	3	58	125	2	245	58	1	2	2
66	G. hians	May09_453	0	0	1	2	2	0	0	24	10	361	0	2	295	280	1	0	3	53	117	2	235	53	1	2	2
67	G. hians	Ma09_327	0	0	1	2	2	0	0	29	10	360	0	2	309	271	1	0	3	67	135	2	256	67	1	2	2
68	G. hians	May09_234	0	0	1	2	2	0	0	25	10	377	0	2	302	315	1	0	3	86	132	2	261	86	1	2	2
69	G. hians	May06_032	0	0	1	2	2	0	0	35	11	325	0	2	243	263	1	0	3	63	123	2	242	63	1	2	2
70	G. hians	May06_034a	0	0	1	2	2	0	0	24	7	314	0	2	240	228	1	0	2	49	105	1	219	49	1	2	2
71	G. hians	May06_196	0	0	1	2	2	0	0	33	10	297	0	2	257	258	1	0	2	50	112	4	206	50	1	2	2
72	G. hians	May07_061	0	0	1	2	2	0	0	20	6	314	0	2	237	220	1	0	2	53	105	2	206	53	1	2	2
73	G. hians	May07_313	0	0	1	2	2	0	0	38	14	346	0	2	246	228	1	0	2	56	107	1	228	56	1	2	2
74	G. hians	May09_498	0	0	1	2	2	0	0	27	8	317	0	2	239	243	1	0	2	59	101	4	217	59	1	2	2
75	G. hians	May09_556	0	0	1	2	2	0	0	23	7	323	0	2	239	217	1	0	2	59	115	2	224	59	1	2	2
76	G. hians	May06_020	0	0	1	2	2	0	0	34	13	358	0	2	281	274	1	0	2	71	119	4	284	71	1	2	2
77	G. hians	May07_235	0	0	1	2	2	0	0	30	10	331	0	2	251	237	1	0	2	61	111	4	253	61	1	2	2
78	G. hians	May07_274	0	0	1	2	2	0	0	28	10	351	0	2	259	260	1	0	2	61	108	2	239	61	1	2	2
79	G. hians	May06_197	0	0	1	2	2	0	0	25	8	336	0	2	240	256	1	0	2	53	108	2	216	53	1	2	2
80	G. bryani	Glo12_47	0	1	0	2	2	0	0	3	1.5	314	0	2	257	200	1	0	3	56	71	3	143	41	1	2	2
81	G. bryani	Glo12_58	0	1	0	2	2	0	0	3	1.2	279	0	2	247	158	1	0	2	75	55	3	131	27	1	2	2
82	G. bryani	Glo11_03	0	1	0	2	2	0	0	6	1	375	0	2	264	232	1	0	3	126	87	3	211	46	1	2	2
83	G. millardi	Eur11_180	0	0	1	2	2	0	0	21	4	216	0	2	190	204	1	1	1	178	110	3	311	180	2	1	1
84	G.ferlusi	Mad71_34b	0	0	1	2	2	0	0	36	10	281	0	2	245	281	1	1	2	163	188	3	439	163	3	1	1
85	G.ferlusi	Mad69_34	0	0	1	2	2	0	0	58	10	230	0	2	213	269	1	1	2	184	178	3	395	184	3	1	1
86	G.ferlusi	Mad58_50	0	0	1	2	2	0	0	23	8	321	0	2	263	258	1	1	2	177	126	3	458	177	3	1	1
			Colony	Colony	Colony	Stem	Stem	Branching	Branching	Hydrocladia_Hdia	Hdia	Hdia	Hdia	Hydrotheca_Hth	Hth	Hth	Hth	Hth	Hth	Hth	Lateral nematotheca_LN	LN	Median nematotheca_MIN	MIN	MIN	MIN	MIN
			ramified	flexuous	2D	polysiphonic	axial tube	pattern	hinge-joint	max number of articles	max length	internode	pseudophylactocarp	shape	depth	opening	abc intrathecal septum	abc thickening below aperture	N lateral teeth	distance TIP_MIN	length	position	length	free part	No apertures	end	shape
		Legend:	0-no	0-no	0-no	0-no	1-present	0-absent	0-absent				0-absent	1-cup			0-absent	0-absent				1-above				1-circular	1-tubular
			1-yes	1-yes	1-yes	1-yes	2-absent	1-irregular	1-present				1-present	2-tublar			1-present	1-present				2-level				2-pointed	2-gut
								2-alternate														3-below
								3-opposite														4-variable
